# Supplementary material for: Functional Analysis of the Unique Cytochrome P450 of the Liver Fluke Opisthorchis felineus
Source: PLoS Negl Trop Dis. 2015 Dec 1;9(12):e0004258. doi: 10.1371/journal.pntd.0004258 (PMC4666407; doi:10.1371/journal.pntd.0004258)
Supplement: S1 Table — (XLS) [file pntd.0004258.s006.xls]

## Sheet: A. survival
	Number of worms survived after RNA interference
	CYP1	CYP2	CYP3	LUC1	LUC2	LUC3	mock1	mock2	mock3	wild type1	wild type2	wild type3
0	32	35	40	30	40	34	20	15	21	22	14	18
1 days	30	35	25	29	38	30	16	13	15	19	14	17
3 days	22	30	19	25	34	26	14	10	14	18	13	17
5 days	15	20	13	19	29	26	14	9	14	17	11	15
8 days	8	12	13	16	28	20	13	9	13	17	11	14

## Sheet: B. phenotypic changes
	phenotypic changes of excretory system after 3 days
	CYP1	CYP2	CYP3	LUC1	LUC2	LUC3	mock1	mock2	mock3	keto1	keto2	keto3
total worms	22	30	19	18	18	26	12	9	15	18	14	15
number of worms with changes	18	25	14	3	4	5	2	2	3	10	6	8
% of worms with changed phenotype	81.8182	83.3333	73.6842	16.6667	22.2222	19.2308	16.6667	22.2222	15	55.5556	42.8571	58
